# Supplementary material for: Mutant β1-adrenergic receptor improves REM sleep and ameliorates tau accumulation in a mouse model of tauopathy
Source: Proc Natl Acad Sci U S A. 2023 Apr 4;120(15):e2221686120. doi: 10.1073/pnas.2221686120 (PMC10104526; doi:10.1073/pnas.2221686120)
Supplement: Supplementary file 2 — Dataset S01 (XLSX) [file pnas.2221686120.sd01.xlsx]

## Sheet: Fig. 1C_Unpaired t test of PC
Fig. 1C_Unpaired t test of PC
Table Analyzed	PC
Column B	+/m;PS19
vs.	vs.
Column A	PS19
Unpaired t test
P value	0.0001
P value summary	***
Significantly different (P < 0.05)?	Yes
One- or two-tailed P value?	Two-tailed
t	df	t=6.161	df=10
How big is the difference?
Mean of column A	9.366
Mean of column B	4.598
Difference between means (B - A) ± SEM	-4.768 ± 0.7738
95% confidence interval	-6.492 to -3.044
R squared (eta squared)	0.7915
F test to compare variances
F	DFn	Dfd	2.555	4	6
P value	0.2926
P value summary	ns
Significantly different (P < 0.05)?	No
Data analyzed
Sample size	column A	5
Sample size	column B	7

## Sheet: Fig. 1D_Unpaired t test of EC
Fig. 1D_Unpaired t test of EC
Table Analyzed	EC
Column B	+/m;PS19
vs.	vs.
Column A	PS19
Unpaired t test
P value	0.0215
P value summary	*
Significantly different (P < 0.05)?	Yes
One- or two-tailed P value?	Two-tailed
t	df	t=2.721	df=10
How big is the difference?
Mean of column A	14.08
Mean of column B	5.786
Difference between means (B - A) ± SEM	-8.290 ± 3.047
95% confidence interval	-15.08 to -1.501
R squared (eta squared)	0.4254
F test to compare variances
F	DFn	Dfd	1.013	6	4
P value
P value summary
Significantly different (P < 0.05)?	No
Data analyzed
Sample size	column A	5
Sample size	column B	7

## Sheet: Fig. 1E_Unpaired t test of Plas
Fig. 1E_Unpaired t test of Plas
Table Analyzed	Total tau
Column B	+/m;PS19
vs.	vs.
Column A	PS19
Unpaired t test
P value	0.6819
P value summary	ns
Significantly different (P < 0.05)?	No
One- or two-tailed P value?	Two-tailed
t	df	t=0.4163	df=19
How big is the difference?
Mean of column A	54008
Mean of column B	59527
Difference between means (B - A) ± SEM	5519 ± 13258
95% confidence interval	-22230 to 33268
R squared (eta squared)	0.009038
F test to compare variances
F	DFn	Dfd	2.779	8	11
P value	0.1192
P value summary	ns
Significantly different (P < 0.05)?	No
Data analyzed
Sample size	column A	9
Sample size	column B	12

## Sheet: Fig. 1F_Unpaired t test
Fig. 1F_Unpaired t test
Table Analyzed	Plasma_P-tau
Column B	+/m;PS19
vs.	vs.
Column A	PS19
Unpaired t test
P value	0.6593
P value summary	ns
Significantly different (P < 0.05)?	No
One- or two-tailed P value?	Two-tailed
t, df	t=0.4478, df=19
How big is the difference?
Mean of column A	125
Mean of column B	115.3
Difference between means (B - A) ± SEM	-9.667 ± 21.58
95% confidence interval	-54.84 to 35.51
R squared (eta squared)	0.01045
F test to compare variances
F, DFn, Dfd	1.172, 11, 8
P value	0.8426
P value summary	ns
Significantly different (P < 0.05)?	No
Data analyzed
Sample size, column A	9
Sample size, column B	12

## Sheet: Fig. 1G_Unpaired t test of pTau
Fig. 1G_Unpaired t test of pTau
Table Analyzed	P-tau/total tau
Column B	+/m;PS19
vs.	vs.
Column A	PS19
Unpaired t test
P value	0.0281
P value summary	*
Significantly different (P < 0.05)?	Yes
One- or two-tailed P value?	Two-tailed
t	df	t=2.378	df=19
How big is the difference?
Mean of column A	0.2904
Mean of column B	0.1946
Difference between means (B - A) ± SEM	-0.09577 ± 0.04028
95% confidence interval	-0.1801 to -0.01148
R squared (eta squared)	0.2294
F test to compare variances
F	DFn	Dfd	2.255	8	11
P value	0.2115
P value summary	ns
Significantly different (P < 0.05)?	No
Data analyzed
Sample size	column A	9
Sample size	column B	12

## Sheet: Fig. 1I_Unpaired t test of LC
Fig. 1I_Unpaired t test of LC
Table Analyzed	LC
Column B	+/m;PS19
vs.	vs.
Column A	PS19
Unpaired t test
P value	0.0161
P value summary	*
Significantly different (P < 0.05)?	Yes
One- or two-tailed P value?	Two-tailed
t	df	t=2.534	df=34
How big is the difference?
Mean of column A	11.51
Mean of column B	7.212
Difference between means (B - A) ± SEM	-4.298 ± 1.696
95% confidence interval	-7.744 to -0.8510
R squared (eta squared)	0.1589
F test to compare variances
F	DFn	Dfd	1.425	13	21
P value	0.4556
P value summary	ns
Significantly different (P < 0.05)?	No
Data analyzed
Sample size	column A	14
Sample size	column B	22

## Sheet: Fig. 1K_Unpaired t test 
Fig. 1K_Unpaired t test
Table Analyzed	BS-3mo-AT8
Column B	+/m;PS19
vs.	vs.
Column A	PS19
Unpaired t test
P value	0.0003
P value summary	***
Significantly different (P < 0.05)?	Yes
One- or two-tailed P value?	Two-tailed
t	df	t=11.85	df=4
How big is the difference?
Mean of column A	1
Mean of column B	0.141
Difference between means (B - A) ± SEM	-0.8590 ± 0.07249
95% confidence interval	-1.060 to -0.6578
R squared (eta squared)	0.9723
F test to compare variances
F	DFn	Dfd	1.175	2	2
P value	0.9195
P value summary	ns
Significantly different (P < 0.05)?	No
Data analyzed
Sample size	column A	3
Sample size	column B	3

## Sheet: Fig. 1M_Unpaired t test
Fig. 1M_Unpaired t test
Table Analyzed	BS-3mo-AT8/tau
Column B	+/m;PS19
vs.	vs.
Column A	PS19
Unpaired t test
P value	0.0003
P value summary	***
Significantly different (P < 0.05)?	Yes
One- or two-tailed P value?	Two-tailed
t	df	t=11.59	df=4
How big is the difference?
Mean of column A	1
Mean of column B	0.1403
Difference between means (B - A) ± SEM	-0.8598 ± 0.07416
95% confidence interval	-1.066 to -0.6539
R squared (eta squared)	0.9711
F test to compare variances
F	DFn	Dfd	1.336	2	2
P value	0.856
P value summary	ns
Significantly different (P < 0.05)?	No
Data analyzed
Sample size	column A	3
Sample size	column B	3

## Sheet: Fig. 1N_Unpaired t test
Fig. 1N_Unpaired t test
Table Analyzed	BS-6mo-AT8
Column B	+/m;PS19
vs.	vs.
Column A	PS19
Unpaired t test
P value	0.0297
P value summary	*
Significantly different (P < 0.05)?	Yes
One- or two-tailed P value?	Two-tailed
t	df	t=2.533	df=10
How big is the difference?
Mean of column A	1
Mean of column B	0.4964
Difference between means (B - A) ± SEM	-0.5036 ± 0.1988
95% confidence interval	-0.9466 to -0.06054
R squared (eta squared)	0.3908
F test to compare variances
F	DFn	Dfd	4.512	5	5
P value	0.1238
P value summary	ns
Significantly different (P < 0.05)?	No
Data analyzed
Sample size	column A	6
Sample size	column B	6

## Sheet: Fig. 1P_Unpaired t test
Fig. 1P_Unpaired t test
Table Analyzed	BS-6mo-AT8/TAU
Column B	+/m;PS19
vs.	vs.
Column A	PS19
Unpaired t test
P value	0.0185
P value summary	*
Significantly different (P < 0.05)?	Yes
One- or two-tailed P value?	Two-tailed
t	df	t=2.808	df=10
How big is the difference?
Mean of column A	0.9854
Mean of column B	0.4716
Difference between means (B - A) ± SEM	-0.5138 ± 0.1830
95% confidence interval	-0.9215 to -0.1062
R squared (eta squared)	0.4409
F test to compare variances
F	DFn	Dfd	3.252	5	5
P value	0.2215
P value summary	ns
Significantly different (P < 0.05)?	No
Data analyzed
Sample size	column A	6
Sample size	column B	6

[truncated: 20 more sheets: Fig. 2E_Welch's t test of Adrb1, Fig. 2F_Welch's t test of Adrb1, Fig. 4F_Ordinary one-way ANOVA , Fig. 5C_2way ANOVA of REM%, Fig. 5F_2way ANOVA of SD REM%, Fig. 5H_2way ANOVA of REM_hr, Fig. 5J_Simple linear regressio, Fig. 6C_Paired t test , Fig. 6D_Paired t test of CNO, Fig. 6F_Paired t test of CNO, Fig. 6G_Paired t test, Fig. 6H_Paired t test of total , Fig. 6J_Paired t test of REM, Fig. 6L_2way ANOVA , Fig. 6M_2way ANOVA , Supplementary Fig. 1_Unpaired t, Supplementary Fig. 2C_Unpaired , Supplementary Fig. 2E_Unpaired , Supplementary Fig. 2G_Unpaired , Sheet1]
